# Supplementary material for: Understanding Attentional Functioning in Adult Attention Deficit Hyperactivity Disorder—Could This Improve Diagnostic Specificity?
Source: Int J Environ Res Public Health. 2023 Mar 14;20(6):5077. doi: 10.3390/ijerph20065077 (PMC10049217; doi:10.3390/ijerph20065077)
Supplement: Supplementary file 1 [file ijerph-20-05077-s001.zip]

Archive with 1 entries (1 files):
- ijerph-2217446-supplementary.pdf
